# Supplementary material for: Immunostimulation Signaling via Toll-like Receptor 2 Activation: A Molecular Mechanism of Lactococcus lactis OTG1204 In Vitro and In Vivo
Source: Nutrients. 2024 Oct 25;16(21):3629. doi: 10.3390/nu16213629 (PMC11547582; doi:10.3390/nu16213629)
Supplement: Supplementary file 1 [file nutrients-16-03629-s001.zip]

Archive with 1 entries (1 files):
- nutrients-3254083-supplementary.pdf
